# Supplementary material for: Natural Mordenite from Spain as Pozzolana
Source: Molecules. 2020 Mar 9;25(5):1220. doi: 10.3390/molecules25051220 (PMC7179431; doi:10.3390/molecules25051220)
Supplement: Supplementary file 1 [file molecules-25-01220-s001.zip]

Archive with 2 entries (1 files):
- molecules-736556-SI/
- molecules-736556-SI/molecules-736556-SI.docx
